# Supplementary material for: Soluble Epoxide Hydrolase 2 Expression Is Elevated in Obese Humans and Decreased by Physical Activity
Source: Int J Mol Sci. 2020 Mar 17;21(6):2056. doi: 10.3390/ijms21062056 (PMC7139757; doi:10.3390/ijms21062056)
Supplement: Supplementary file 1 [file ijms-21-02056-s001.zip]

Archive with 1 entries (1 files):
- ijms-718379-supplementary.pptx
